# Supplementary material for: Comparison of microscopic and endoscopic views in cadaveric ears
Source: Eur Arch Otorhinolaryngol. 2020 Mar 14;277(6):1655–8. doi: 10.1007/s00405-020-05900-4 (PMC7198634; doi:10.1007/s00405-020-05900-4)
Supplement: Supplementary file 1 — Supplementary file1 (XLSX 55 kb) [file 405_2020_5900_MOESM1_ESM.xlsx]

## Sheet: Original
Microscope	Maximum Visible Radius (mm)					Endoscope	Maximum Visible Radius (mm)						Posterior	Superior	Anterior	Inferior
Specimen #	Posterior	Superior	Anterior	Inferior		Specimen #	Posterior	Superior	Anterior	Inferior		Change in Mean MVR	-1.5	-1.3	-3.8	-2.4
A	11.3	13	10.3	9.5		A	14	14.5	14	12.5		SD of Mean Change	0.78443	0.16755	0.22429	0.16438
B	13.2	13.2	8.7	10.8		B	14.5	14.5	14	12		% Increase	11.54	9.69	37.7	20.02
C	13	13.2	11.3	11.5		C	15	15	15	15		P value	0.08006	0.01947	0.00561	0.02233
D	14.5	14	10.3	12.3		D	14.5	14.5	13	14
Mean	13	13.3	10.2	11		Mean	14.5	14.6	14	13.4
Standard Deviation	1.13798	0.38406	0.9314	1.02804		Standard Deviation	0.35355	0.21651	0.70711	1.19242
Confidence Intervals	1.1152	0.20118	0.48789	0.63718		Confidence Intervals	0.34648	0.11341	0.3704	0.6482

## Sheet: All Data
				Endo	Micro
					JM	JG	CC	Avg
201	L	A	Post	14	13	7	13	11
			Sup	14	11	13	13	12.3333
			Ant	13	10	10	11	10.3333
			Inf	12	9	9	9	9
	R	B	Post	14	13	10	14	12.3333
			Sup	14	13	12	14	13
			Ant	14	10	11	10	10.3333
			Inf	12	11	8	11	10
206	L	C	Post	14	14	9	14	12.3333
			Sup	14	11	9	15	11.6667
			Ant	13	8	11	8	9
			Inf	13	12	9	10	10.3333
	R	D	Post	15	15	12	15	14
			Sup	15	15	14	15	14.6667
			Ant	15	8	8	9	8.33333
			Inf	11	13	11	10	11.3333
200	L	E	Post	15	13	8	15	12
			Sup	15	9	12	15	12
			Ant	15	9	13	12	11.3333
			Inf	15	13	10	13	12
	R	F	Post	15	15	12	15	14
			Sup	15	15	15	13	14.3333
			Ant	15	11	13	10	11.3333
			Inf	15	12	10	11	11
208	L	G	Post	14	14	14	14	14
			Sup	14	14	14	14	14
			Ant	11	10	12	9	10.3333
			Inf	14	14	14	12	13.3333
	R	H	Post	15	15	15	15	15
			Sup	15	15	14	13	14
			Ant	15	10	12	9	10.3333
			Inf	14	11	12	11	11.3333

## Sheet: Processed Data
Endoscope	Posterior	Superior	Anterior	Inferior		Microscope	Posterior	Superior	Anterior	Inferior
A	14	14	13	12		A	11	12.3333	10.3333	9
B	14	14	14	12		B	12.3333	13	10.3333	10
C	14	14	13	13		C	12.3333	11.6667	9	10.3333
D	15	15	15	11		D	14	14.6667	8.33333	11.3333
E	15	15	15	15		E	12	12	11.3333	12
F	15	15	15	15		F	14	14.3333	11.3333	11
G	14	14	11	14		G	14	14	10.3333	13.3333
H	15	15	15	14		H	15	14	10.3333	11.3333
Mean	14.5	14.5	13.875	13.25		Mean	13.0833	13.25	10.1667	11.0417
SD	0.534522	0.534522	1.45774	1.48805		SD	1.35401	1.15126	1.03892	1.3146
E-M	Post	Sup	Ant	Inf
A	3	1.66667	2.66667	3
B	1.66667	1	3.66667	2
C	1.66667	2.33333	4	2.66667
D	1	0.333333	6.66667	-0.333333
E	3	3	3.66667	3
F	1	0.666667	3.66667	4
G	0	0	0.666667	0.666667
H	0	1	4.66667	2.66667
Mean	1.41667	1.25	3.70833	2.20833
% Change	10.828	9.43396	36.4754	20
SD	1.16496	1.01965	1.69441	1.40224
SEM	0.411877	0.3605	0.599065	0.495766
CI	0.973935	0.852447	1.41656	1.1723
p	0.0220937	0.0194724	6.24313e-05	0.00726512

## Sheet: Data for Paper
Microscope	A	B	C	D	E	F	G	H	Mean	SD	CI
Posterior	11	12.3333	12.3333	14	12	14	14	15	13.0833	1.35401	1.13198
Superior	12.3333	13	11.6667	14.6667	12	14.3333	14	14	13.25	1.15126	0.962476
Anterior	10.3333	10.3333	9	8.33333	11.3333	11.3333	10.3333	10.3333	10.1667	1.03892	0.868563
Inferior	9	10	10.3333	11.3333	12	11	13.3333	11.3333	11.0417	1.3146	1.09903
Endoscope	A	B	C	D	E	F	G	H	Mean	SD	CI
Posterior	14	14	14	15	15	15	14	15	14.5	0.534522	0.446872
Superior	14	14	14	15	15	15	14	15	14.5	0.534522	0.446872
Anterior	13	14	13	15	15	15	11	15	13.875	1.45774	1.2187
Inferior	12	12	13	11	15	15	14	14	13.25	1.48805	1.24404
M-E	Mean	% Change	SD	SEM	CI	p
Posterior	-1.41667	-10.828	1.16496	0.411877	0.973935	0.010844
Superior	-1.25	-9.43396	1.01965	0.3605	0.852447	0.0104424
Anterior	-3.70833	-36.4754	1.69441	0.599065	1.41656	0.000449526
Inferior	-2.20833	-20	1.40224	0.495766	1.1723	0.00295597
		-19.1843

## Sheet: Data for Graphs
Mic	11	12.3333	12.3333	14	12	14	14	15
End	14	14	14	15	15	15	14	15
Mic	12.3333	13	11.6667	14.6667	12	14.3333	14	14
End	14	14	14	15	15	15	14	15
Mic	10.3333	10.3333	9	8.33333	11.3333	11.3333	10.3333	10.3333
End	13	14	13	15	15	15	11	15
Mic	9	10	10.3333	11.3333	12	11	13.3333	11.3333
End	12	12	13	11	15	15	14	14
											D
	Posterior	Superior	Anterior	Inferior
Microscope	11	12.3333	10.3333	9
Microscope	12.3333	13	10.3333	10
Microscope	12.3333	11.6667	9	10.3333
Microscope	14	14.6667	8.33333	11.3333
Microscope	12	12	11.3333	12
Microscope	14	14.3333	11.3333	11
Microscope	14	14	10.3333	13.3333
Microscope	15	14	10.3333	11.3333
Endoscope	14	14	13	12
Endoscope	14	14	14	12
Endoscope	14	14	13	13
Endoscope	15	15	15	11
Endoscope	15	15	15	15
Endoscope	15	15	15	15
Endoscope	14	14	11	14
Endoscope	15	15	15	14
	Microscope	Endoscope
Posterior	11	14
Posterior	12.3333	14
Posterior	12.3333	14
Posterior	14	15
Posterior	12	15
Posterior	14	15
Posterior	14	14
Posterior	15	15
Superior	12.3333	14
Superior	13	14
Superior	11.6667	14
Superior	14.6667	15
Superior	12	15
Superior	14.3333	15
Superior	14	14
Superior	14	15
Anterior	10.3333	13
Anterior	10.3333	14
Anterior	9	13
Anterior	8.33333	15
Anterior	11.3333	15
Anterior	11.3333	15
Anterior	10.3333	11
Anterior	10.3333	15
Inferior	9	12
Inferior	10	12
Inferior	10.3333	13
Inferior	11.3333	11
Inferior	12	15
Inferior	11	15
Inferior	13.3333	14
Inferior	11.3333	14
